# Supplementary material for: Predictors of Symptomatic Intracranial Hemorrhage after Endovascular Thrombectomy in Acute Ischemic Stroke Patients with Anterior Large Vessel Occlusion—Procedure Time and Reperfusion Quality Determine
Source: J Clin Med. 2022 Dec 15;11(24):7433. doi: 10.3390/jcm11247433 (PMC9781417; doi:10.3390/jcm11247433)
Supplement: Supplementary file 1 [file jcm-11-07433-s001.zip]

Archive with 1 entries (1 files):
- jcm-2068518-supplementary.pdf
